# Supplementary material for: One-Pot Synthesis of Cellulose-Based Carbon Aerogel Loaded with TiO2 and g-C3N4 and Its Photocatalytic Degradation of Rhodamine B
Source: Nanomaterials (Basel). 2024 Jul 2;14(13):1141. doi: 10.3390/nano14131141 (PMC11243333; doi:10.3390/nano14131141)
Supplement: Supplementary file 1 [file nanomaterials-14-01141-s001.zip]

Archive with 1 entries (1 files):
- nanomaterials-3033754-supplementary.pdf
